# Supplementary material for: Infrared Spectra and Phototransformations of meta-Fluorophenol Isolated in Argon and Nitrogen Matrices
Source: Molecules. 2022 Nov 26;27(23):8248. doi: 10.3390/molecules27238248 (PMC9735537; doi:10.3390/molecules27238248)
Supplement: Supplementary file 1 [file molecules-27-08248-s001.zip]

Archive with 1 entries (1 files):
- molecules-2016356-SI.pdf
